# Supplementary material for: Synthesis of Platinum(II) N-Heterocyclic Carbenes Based on Adenosine
Source: Molecules. 2021 Sep 4;26(17):5384. doi: 10.3390/molecules26175384 (PMC8433631; doi:10.3390/molecules26175384)
Supplement: Supplementary file 1 [file molecules-26-05384-s001.zip]

Archive with 1 entries (1 files):
- molecules-1355256-supplementary.pdf
